# Supplementary material for: Neural model generating klinotaxis behavior accompanied by a random walk based on C. elegans connectome
Source: Sci Rep. 2022 Feb 23;12:3043. doi: 10.1038/s41598-022-06988-w (PMC8866504; doi:10.1038/s41598-022-06988-w)
Supplement: Supplementary file 2 — Supplementary Information 2. [file 41598_2022_6988_MOESM2_ESM.xls]

## Sheet: W_chem
	ASEL		ASER		AIBL		AIBR		AIYL		AIYR		AIZL		AIZR		AVAL		AVAR		AVBL		AVBR		AVDL		AVDR		AVEL		AVER		PVCL		PVCR		RIAL		RIAR		RIBL		RIBR		RIML		RIMR		RIVL
	mean	SD	mean	SD	mean	SD	mean	SD	mean	SD	mean	SD	mean	SD	mean	SD	mean	SD	mean	SD	mean	SD	mean	SD	mean	SD	mean	SD	mean	SD	mean	SD	mean	SD	mean	SD	mean	SD	mean	SD	mean	SD	mean	SD	mean	SD	mean	SD	mean
ASEL			1.0094	0.0889963	1.83013	0.103452	0.890422	0.0957146	1.40841	0.0911681	1.32186	0.106664	1.90671	0.104939																									1.31284	0.121761
ASER	0.92181	0.168607			1.70219	0.152408	1.81358	0.113427	1.00739	0.196639	1.74912	0.0981451	1.95555	0.146731
AIBL					1.47962	0.100535									1.15488	0.183943	1.11556	0.0766477			1.90436	0.111801							1.45295	0.207574													1.86039	0.167986	1.29674	0.082611	0.922534	0.130367
AIBR											1.37476	0.088416							1.49048	0.145379			0.501818	0.181411					2.16725	0.12709							0.952051	0.0947142			0.902114	0.098667			1.21544	0.164393	1.57376	0.116674
AIYL			1.29947	0.0941722	1.53685	0.0896846							1.82508	0.13731																							0.719789	0.126736			0.659912	0.161772
AIYR	2.24014	0.183929	1.86309	0.162885					1.75638	0.14002					1.02457	0.102311																							0.94355	0.0843766			1.58982	0.0749516
AIZL	1.74054	0.0849202			1.69714	0.15047	1.99296	0.177798																					1.65011	0.166229	1.51088	0.193876					1.97297	0.104191							0.874765	0.184748
AIZR			2.15234	0.127822	1.95246	0.15242	1.88227	0.235604																					1.00707	0.092772	1.83407	0.17005							1.34169	0.0685166							0.729148	0.168839
AVAL																			1.52891	0.0818984	1.17828	0.130093			0.827533	0.200296	1.43174	0.0905942	1.2407	0.127761	1.16087	0.116943	1.48494	0.137739	2.28246	0.138177	1.16135	0.165107
AVAR																	0.715823	0.146225			2.21552	0.131909	0.766566	0.131394	1.97553	0.106642	1.65728	0.112433	1.17258	0.0991123	1.42375	0.113993	0.861139	0.0758606	1.64614	0.108475
AVBL																	1.29597	0.164407	1.47523	0.107772			1.72168	0.0817536			1.75703	0.162588	1.84684	0.195383	1.84207	0.206487			0.558429	0.136082
AVBR							1.35404	0.104558									0.69108	0.13771	1.48693	0.094251	1.36016	0.0919076			1.58763	0.142044					0.546874	0.139519
AVDL																	1.86076	0.193571	1.42891	0.141184							1.13415	0.137044	2.33418	0.117065			2.33139	0.154894
AVDR																	0.977853	0.166621	2.49821	0.15579	1.45105	0.107125			0.579615	0.129627					0.800119	0.0801565			1.46232	0.16224
AVEL																	0.903491	0.183237	0.964872	0.0972791					1.30251	0.135043							1.26992	0.129014	1.37969	0.118682
AVER															1.87131	0.198942	1.30184	0.120974	1.30738	0.0773409					1.45772	0.1012	2.34407	0.0845897	1.64909	0.145715																	1.8694	0.157668
PVCL																	1.83408	0.0810282	1.13307	0.127071	1.83018	0.104019	1.07813	0.167694	1.00455	0.105005	2.0549	0.182714	1.48696	0.0800969	1.42243	0.133008	1.87127	0.0690756	2.36912	0.170502
PVCR																	1.84335	0.0966382	2.22077	0.108165	0.879884	0.157104	1.46736	0.0983461	0.999502	0.108675	1.10612	0.0972216	1.60213	0.0830603	1.67911	0.134058	0.649491	0.111929
RIAL													2.07966	0.153375			0.671517	0.164747																					2.34845	0.145917	1.49733	0.0829793			1.78674	0.158659	1.09388	0.0924599
RIAR																			1.29168	0.11555																	1.12867	0.116265	2.38556	0.194255			1.76623	0.170504
RIBL							1.58505	0.10633									2.02	0.127665					1.33844	0.11809			0.962639	0.0697405	1.62734	0.0580154	1.43735	0.120446					0.481642	0.124071							1.75021	0.11794
RIBR					1.6046	0.0939847									2.30263	0.123516			1.9808	0.116777	2.21504	0.206271							1.19518	0.13089	1.67164	0.0752843							1.54431	0.1391
RIML					1.1947	0.188032	1.96375	0.137529									0.626971	0.119274	1.3921	0.135111	1.41892	0.152074	1.98674	0.209114							2.0817	0.109746					0.925016	0.0962759			1.59621	0.0869451			2.09859	0.0965596	1.72601	0.0845518
RIMR					1.27821	0.195888											0.780384	0.14512			2.69314	0.116062	1.59295	0.104379																			2.03089	0.196939	0.926764	0.132898
RIVL																																					1.82114	0.172144	1.43143	0.12497
RIVR																																					2.03544	0.137974	2.11792	0.0938522									1.17206
SMBDL													1.1807	0.11515
SMBDR																	2.26889	0.142665																															1.58697
SMBVL																							1.25394	0.0849752
SMBVR																																							1.74852
Note: column i of row j represents the mean ± SD of chemical synaptic strength (wc_ij) from neuron j to neuron i
Neural model generating klinotaxis behavior accompanied by a random walk based on C. elegans connectome Mohan Chen1, Dazheng Feng1,*, Hongtao Su1, Tingting Su1 & Meng Wang1 1 School of Electronic Engineering, Xidian University, Xi’an, 710071, China *dzfeng@xidian.edu.cn
[truncated: 11 more columns]

## Sheet: W_gap
	ASEL		ASER		AIBL		AIBR		AIYL		AIYR		AIZL		AIZR		AVAL		AVAR		AVBL		AVBR		AVDL		AVDR		AVEL		AVER		PVCL		PVCR		RIAL		RIAR		RIBL		RIBR		RIML		RIMR		RIVL
	mean	SD	mean	SD	mean	SD	mean	SD	mean	SD	mean	SD	mean	SD	mean	SD	mean	SD	mean	SD	mean	SD	mean	SD	mean	SD	mean	SD	mean	SD	mean	SD	mean	SD	mean	SD	mean	SD	mean	SD	mean	SD	mean	SD	mean	SD	mean	SD	mean
ASEL
ASER
AIBL															1.43168	0.0514423																															0.543845	0.0720951	1.21127
AIBR													1.64217	0.0838978																															0.831865	0.113284
AIYL											1.05264	0.0810237																																	1.6796	0.108467
AIYR									1.05264	0.0810237																																					0.736597	0.0564181
AIZL							1.64217	0.0838978							1.01128	0.0823604
AIZR					1.43168	0.0514423							1.01128	0.0823604
AVAL																			1.47503	0.0878266					0.860054	0.0637622	1.29093	0.0780562	0.573082	0.0862457			1.32347	0.0623909	0.565596	0.0505444											0.600362	0.0655034
AVAR																	1.47503	0.0878266			1.77715	0.121406			1.19627	0.0878505	0.656557	0.0638917			0.877813	0.0681784			0.85104	0.0811139									1.00366	0.100122	1.3506	0.08002
AVBL																			1.77715	0.121406			0.92248	0.0938721																	0.569042	0.112732	0.967668	0.0708301
AVBR																					0.92248	0.0938721																			0.661728	0.127834	0.831956	0.127631
AVDL																	0.860054	0.0637622	1.19627	0.0878505							1.39207	0.101813
AVDR																	1.29093	0.0780562	0.656557	0.0638917					1.39207	0.101813
AVEL																	0.573082	0.0862457													1.02698	0.062906													1.30766	0.121435	1.16454	0.107812
AVER																			0.877813	0.0681784									1.02698	0.062906															0.81884	0.154623	1.42165	0.106315
PVCL																	1.32347	0.0623909																	0.683917	0.0667092
PVCR																	0.565596	0.0505444	0.85104	0.0811139													0.683917	0.0667092
RIAL																																									0.635118	0.0621738
RIAR
RIBL																					0.569042	0.112732	0.661728	0.127834													0.635118	0.0621738			0.686911	0.0607036	1.55698	0.0786971
RIBR																					0.967668	0.0708301	0.831956	0.127631																	1.55698	0.0786971	1.288	0.100201
RIML							0.831865	0.113284	1.6796	0.108467									1.00366	0.100122									1.30766	0.121435	0.81884	0.154623
RIMR					0.543845	0.0720951					0.736597	0.0564181					0.600362	0.0655034	1.3506	0.08002									1.16454	0.107812	1.42165	0.106315
RIVL					1.21127	0.102677
RIVR							0.892777	0.0788593																																									1.08679
SMBDL
SMBDR																																											1.54268	0.132505
SMBVL
SMBVR
Note: column i of row j represents the mean ± SD of electrical synaptic strength (wg_ij) from neuron j to neuron i
[truncated: 11 more columns]

## Sheet: E
	ASEL		ASER		AIBL		AIBR		AIYL		AIYR		AIZL		AIZR		AVAL		AVAR		AVBL		AVBR		AVDL		AVDR		AVEL		AVER		PVCL		PVCR		RIAL		RIAR		RIBL		RIBR		RIML		RIMR		RIVL
	mean	SD	mean	SD	mean	SD	mean	SD	mean	SD	mean	SD	mean	SD	mean	SD	mean	SD	mean	SD	mean	SD	mean	SD	mean	SD	mean	SD	mean	SD	mean	SD	mean	SD	mean	SD	mean	SD	mean	SD	mean	SD	mean	SD	mean	SD	mean	SD	mean
ASEL			-7.99702	0.761983	5.0107	0.812057	-4.98567	1.02435	6.81112	0.701845	1.73237	0.394971	1.69838	0.535102																									-0.0102003	0.304927
ASER	-0.354284	0.711358			-2.70242	0.76453	3.33912	0.317749	-1.1038	0.453182	5.99331	0.777738	-5.06219	0.836635
AIBL					4.06072	0.727121									1.55501	0.551209	-2.14872	0.601336			1.51198	0.810218							1.08312	0.565531													-0.685403	0.476479	-3.67985	0.829347	-4.48589	1.18668
AIBR											-4.93336	0.688363							-2.93093	0.637341			-4.24386	0.830426					-1.83474	0.58197							-1.67013	0.670319			2.53124	1.45907			-2.77254	1.02043	1.38907	0.571833
AIYL			1.66408	0.773628	-0.199918	1.14103							-1.95336	1.17505																							4.25012	0.458488			-2.85958	0.572693
AIYR	-4.27072	1.14268	0.526061	1.14059					-6.07276	0.657093					-3.59471	0.558965																							-1.84132	1.40198			-6.04983	0.61274
AIZL	5.82342	0.847788			-1.74871	0.701107	-2.59069	0.556296																					-5.85429	1.15664	-2.36873	0.531404					-5.86559	1.00973							1.45246	0.89448
AIZR			2.61425	1.09838	-2.66119	0.7035	-5.35807	0.841152																					4.38271	0.391852	-4.46129	0.491362							-1.81393	0.712563							2.68224	1.38295
AVAL																			2.58042	0.408709	3.5914	0.787811			5.64146	0.810294	5.25209	0.647239	1.04304	0.620687	0.175508	0.577142	1.0182	0.979654	-0.587801	0.278387	5.11921	0.659943
AVAR																	-3.66532	0.727711			3.76369	0.927015	-0.197735	0.637532	-0.315996	0.933249	0.536597	0.771761	0.15379	0.942678	-1.56818	0.501512	-4.32929	0.529626	5.71795	0.881856
AVBL																	-1.80328	0.613314	-2.39261	0.465587			-3.93642	1.572			4.80295	0.484794	4.04753	0.526611	-1.95557	1.22527			-3.0133	0.980595
AVBR							-1.23223	0.638955									-1.21074	0.676079	-1.90556	0.442809	0.0230416	0.730989			-1.66524	0.77274					-3.57067	1.02151
AVDL																	-5.84415	0.612363	4.54717	1.04435							-3.86593	0.680614	4.63189	0.725307			0.33817	0.943645
AVDR																	-3.24057	0.66588	0.500799	0.455039	-5.99487	0.610347			2.46606	0.502449					3.07175	1.18108			-0.244883	0.685318
AVEL																	-4.48105	1.28771	0.165483	0.4938					-1.32531	0.832883							5.65308	0.759945	5.09175	0.866012
AVER															-2.7542	1.40862	1.05537	0.780453	-4.89633	0.418912					-3.34171	1.25479	-4.05793	0.847242	1.81489	0.462419																	-4.14615	0.68808
PVCL																	1.3165	0.740746	1.21717	0.572198	1.88108	1.34064	2.98268	0.543333	-2.77997	0.735315	3.6328	0.338737	5.82366	0.613309	-0.1561	0.842357	4.44519	0.538504	-2.44349	0.646313
PVCR																	3.5251	0.437847	-1.79446	0.804057	5.98406	0.672554	-2.61277	0.501787	4.44351	0.907241	-4.23134	1.01002	-0.680869	0.451178	1.94472	0.559096	6.65384	0.82353
RIAL													-3.31143	0.620779			-0.919625	0.518242																					2.16793	0.74973	-1.7889	0.437876			2.05967	1.52512	-0.847744	0.633279
RIAR																			-0.40401	0.423842																	3.90834	0.689426	4.45212	0.62396			-0.944015	0.662254
RIBL							-7.42319	0.69509									-0.76551	0.686959					-1.39593	0.79365			-0.12079	0.56721	4.2092	0.412365	4.62562	0.410326					4.17539	0.831139							0.151781	0.835722
RIBR					2.15989	0.411084									1.8475	1.04025			-2.74658	0.90308	-2.6611	0.475934							-0.191121	0.564317	1.17212	0.678351							1.8238	1.34223
RIML					1.27304	1.2228	0.717774	0.66655									0.142642	0.392281	3.42152	0.468476	3.63481	0.501991	-0.363369	0.889344							-2.52153	1.31257					-4.0379	1.28512			0.480343	0.781635			0.109492	0.588556	4.11878	0.828157
RIMR					-4.90225	0.569536											2.03426	1.65498			-2.72946	0.92492	1.35884	0.748471																			-6.10073	0.689738	-0.240777	0.35302
RIVL																																					2.01252	0.7739	6.23592	0.769706
RIVR																																					0.263159	0.584988	0.502109	0.535465									3.36644
SMBDL													-2.58166	0.403842
SMBDR																	1.55328	0.523429																															1.24831
SMBVL																							-0.669885	0.727856
SMBVR																																							-3.32547	0.739419
Note: column i of row j represents the mean ± SD of reversal potential (Eij) from neuron j to neuron i
[truncated: 11 more columns]

## Sheet: b
Neuron	mean(b)	SD(b)
ASEL	-5.60999	0.629952
ASER	-0.324803	0.783935			Note: Mean and SD of each neuron's bias
AIBL	1.91843	1.34019
AIBR	-0.440273	0.87899
AIYL	0.610103	0.756737
AIYR	1.50868	1.07574
AIZL	0.562345	0.49828
AIZR	-7.21991	0.644254
AVAL	-3.14508	1.01239
AVAR	-3.71373	0.935835
AVBL	-9.98486	1.09559
AVBR	2.79063	0.583713
AVDL	1.62093	1.80414
AVDR	0.697977	1.37019
AVEL	-0.0728707	0.618564
AVER	-4.17483	0.863946
PVCL	-0.20929	1.55896
PVCR	0.453596	0.863295
RIAL	-11.3991	1.33825
RIAR	-6.24154	1.01018
RIBL	-4.79675	0.8594
RIBR	6.60888	1.28617
RIML	1.29653	1.5711
RIMR	-0.122877	0.977881
RIVL	1.01478	1.00191
RIVR	-0.358808	0.815314
SMBDL	-8.2615	0.401394
SMBDR	-8.72138	0.60216
SMBVL	-6.72385	0.353261
SMBVR	-8.76809	0.671995

## Sheet: else
Parameter	mean	SD
w_osc	6.81016	0.261966
w_nmj	1.67566	0.0595419
E_Ca_L	7.88578	1.2493
E_ext_R	5.90696	1.99865
